# Supplementary material for: Ovarian Morphology in Non-Hirsute, Normo-Androgenic, Eumenorrheic Premenopausal Women from a Multi-Ethnic Unselected Siberian Population
Source: Diagnostics (Basel). 2024 Mar 22;14(7):673. doi: 10.3390/diagnostics14070673 (PMC11012196; doi:10.3390/diagnostics14070673)
Supplement: Supplementary file 1 [file diagnostics-14-00673-s001.zip]

Archive with 1 entries (1 files):
- diagnostics-2892322-supplementary.pdf
